# Supplementary material for: The Qixiangzhan eruption, Changbaishan-Tianchi volcano, China/DPRK: new age constraints and their implications
Source: Sci Rep. 2022 Dec 28;12:22485. doi: 10.1038/s41598-022-27038-5 (PMC9797483; doi:10.1038/s41598-022-27038-5)
Supplement: Supplementary file 3 — Supplementary Table S1. [file 41598_2022_27038_MOESM3_ESM.xlsx]

## Sheet: Summary
Supplementary Table1-1. Summary of U-Th zircon age determinations for the QXZD by SIMS.
		(238U)/	1s	(230Th)/	1s	m	1s	Th age	1s +	1s -	U
Sample QXZD/grain	remarks	(232Th)		(232Th)				ka	ka	ka	ppm
1	used for ZDD	4.50	0.08	1.21	0.13	0.130	0.037	15.2	4.8	-4.6	242
2	used for ZDD	4.67	0.09	1.36	0.16	0.161	0.043	19.1	5.8	-5.5	218
3		4.71	0.09	1.22	0.13	0.124	0.037	14.4	4.7	-4.5	237
4	used for ZDD	4.48	0.08	1.31	0.14	0.156	0.040	18.5	5.3	-5.1	230
5	used for ZDD	3.99	0.13	1.33	0.16	0.186	0.053	22.4	7.4	-6.9	233
6		4.58	0.08	1.26	0.14	0.139	0.039	16.3	5.0	-4.8	225
7		4.73	0.09	0.990	0.127	0.0681	0.0354	7.70	4.22	-4.06	221
8	used for ZDD	2.93	0.05	0.998	0.059	0.125	0.040	14.6	5.1	-4.9	491
9	used for ZDD	4.21	0.08	1.26	0.14	0.154	0.043	18.2	5.7	-5.4	326
10		3.88	0.08	2.06	0.34	0.415	0.108	58.5	22.3	-18.5	193
11	used for ZDD	4.05	0.08	1.61	0.23	0.264	0.071	33.5	11.0	-10.0	226
12		4.45	0.10	1.68	0.27	0.253	0.073	31.8	11.1	-10.1	147
13	used for ZDD	4.75	0.10	1.71	0.26	0.243	0.067	30.4	10.1	-9.2	195
14	used for ZDD	4.46	0.09	1.48	0.13	0.200	0.040	24.4	5.6	-5.3	233
15		4.14	0.09	1.40	0.18	0.195	0.056	23.7	7.9	-7.4	202
16		4.51	0.08	1.61	0.19	0.231	0.052	28.6	7.6	-7.1	214
17		4.48	0.08	1.04	0.15	0.0855	0.0426	9.75	5.20	-4.96	235
18	used for ZDD	4.42	0.08	1.42	0.17	0.187	0.049	22.6	6.8	-6.4	214
19	used for ZDD	4.26	0.08	1.34	0.14	0.174	0.043	20.9	5.8	-5.5	358
20	used for ZDD	4.57	0.09	1.78	0.23	0.273	0.063	34.7	9.8	-9.0	170
21	used for ZDD	4.70	0.09	1.28	0.13	0.141	0.036	16.5	4.7	-4.5	243
22	used for ZDD	4.61	0.08	1.15	0.13	0.110	0.036	12.7	4.6	-4.4	231
23	used for ZDD	4.65	0.09	1.23	0.14	0.129	0.040	15.0	5.1	-4.9	220
24	used for ZDD	4.56	0.09	1.42	0.15	0.180	0.042	21.6	5.8	-5.5	216
25	used for ZDD	4.44	0.08	2.29	0.21	0.415	0.060	58.5	11.8	-10.7	232
All analyses are rim analysis of individual crystals pressed into indium metal. Primary beam diameter ~50 µm; intensity ~50 nA
ThO+/UO+ relative sensitivity factor determined for AS3 as described by Reid et al. (1997).
Th age calculations based on decay constants as determined by Le Roux & Glendenin (1963; 232Th), Jaffey et al. (1971; 238U) and Cheng et al. (2013; 230Th). Model melt composition from Changbaishan whole-rock composition in Zou et al. (2014) with (238U)/(232Th) = 0.634±0.010 and (230Th)/(232Th) = 0.711±0.010.
Secondary standard AS3, weighted mean: (230Th)/(238U) = 1.011±0.009 (MSWD = 0.75, n = 14)
