# Supplementary material for: The Qixiangzhan eruption, Changbaishan-Tianchi volcano, China/DPRK: new age constraints and their implications
Source: Sci Rep. 2022 Dec 28;12:22485. doi: 10.1038/s41598-022-27038-5 (PMC9797483; doi:10.1038/s41598-022-27038-5)
Supplement: Supplementary file 4 — Supplementary Table S2. [file 41598_2022_27038_MOESM4_ESM.xls]

## Sheet: Ages Summary Table
	Table S1-1. Summary of the 40Ar/39Ar dating results for the QXZC from the Changbaishan-Tianchi volcano.
		Sample Information				Results				Plateau											Normal Isochron								Inverse Isochron									Total Fusion
		Experiment	Sample	IGSN		Age	Age	Notes		Age	± 2σ (i)	± 2σ (f)	39Ar	K/Ca	± 2σ	MSWD	P	n	N		Age	± 2σ (i)	± 2σ (f)	40Ar/36Ar	± 2σ	MSWD	P		Age	± 2σ (i)	± 2σ (f)	40Ar/36Ar	± 2σ	SF	MSWD	P		Age	± 2σ (i)	± 2σ (f)	K/Ca	± 2σ
		Number	Name			Type	Interpretation																	intercept								intercept
		QXZC
	Crystal 1	16D12456	6-QXZ (CBS)	Sanidine		Plateau	Crystallization Age	SCIH		10.7	± 0.8 ka	± 0.8 ka	0.87	17.539	± 67.293	0.99	0.41	5	9		5.5	± 7.6 ka	± 7.6 ka	349.4	± 80.30	1.12	0.34		7.3	± 5.1 ka	± 5.1 ka	331.5	± 72.76	0.35	0.85	0.47		10.7	± 1.4 ka	± 1.4 ka	168.589	± 249.832
	Crystal 2	16D12116	6-QXZ (CBS)	Sanidine		Plateau	Crystallization Age	SCIH		14.3	± 0.7 ka	± 0.7 ka	1	7.075	± 17.061	2.32	0.01	10	10		32.6	± 13.6 ka	± 13.6 ka	292.01	± 24.28	> 100	0		14.3	± 0.7 ka	± 0.8 ka	296.32	± 3.54	0.85	2.56	0.01		15.1	± 1.8 ka	± 1.9 ka	154.334	± 134.132
	Crystal 3	16D12424	6-QXZ (CBS)	Sanidine		Plateau	Crystallization Age	SCIH		10	± 1.2 ka	± 1.2 ka	0.99	32.605	± 39.477	1.59	0.12	9	11		9.4	± 1.4 ka	± 1.4 ka	297.22	± 2.74	1.5	0.16		9.5	± 1.3 ka	± 1.4 ka	297.22	± 2.73	0.22	1.48	0.17		10.4	± 1.4 ka	± 1.4 ka	154.291	± 157.591
	Crystal 4	16D12440	6-QXZ (CBS)	Sanidine		Plateau	Crystallization Age	SCIH		7.2	± 1.3 ka	± 1.3 ka	1	4.508	± 8.425	1.35	0.2	11	11		6	± 2.7 ka	± 2.7 ka	297.19	± 7.74	4.66	0		7.1	± 1.3 ka	± 1.3 ka	296.49	± 4.00	0.59	1.25	0.26		6.1	± 2.0 ka	± 2.0 ka	54.998	± 36.927
	Crystal 5	16D12387	6-QXZ (CBS)	Sanidine		Plateau	Crystallization Age	SCIH		11.4	± 0.7 ka	± 0.7 ka	0.72	0.527	± 0.446	1.99	0.06	7	11		13.5	± 1.4 ka	± 1.5 ka	58.73	± 212.04	3	0.01		9	± 2.7 ka	± 2.7 ka	1250.43	± 3694.95	0.73	1.26	0.28		16	± 1.4 ka	± 1.4 ka	125.93	± 88.587
	Crystal 6	16D12403	6-QXZ (CBS)	Sanidine		Plateau	Crystallization Age	SCIH		10.5	± 3.2 ka	± 3.2 ka	0.34	6.197	± 7.944	0.85	0.53	7	11		16.7	± 10.0 ka	± 10.0 ka	284.72	± 15.87	0.55	0.74		17.9	± 8.7 ka	± 8.7 ka	283.04	± 15.40	0.29	0.54	0.75		21	± 2.8 ka	± 2.9 ka	65.554	± 43.552
	SCIH:Single Crystal Incremental Heating

## Sheet: Crystal 1
Table S1-2. Raw dating results of the Crystal 1 from the QXZC with the SCIH of 40Ar/39Ar.
Relative Abundances			36Ar [fA]	%1s	37Ar [fA]	%1s	38Ar [fA]	%1s	39Ar [fA]	%1s	40Ar [fA]	%1s	40(r)/39(k)	± 2s	Age	± 2s	40Ar(r)	39Ar(k)	K/Ca	± 2s
															(ka)		(%)	(%)
16D12457	0.5		0.095825	0.649008	0.0563796	142.828	0.00390592	624.552	0.28306	9.30611	28.7024	0.140051	1.37608	1.35456	343.075	337.677	1.3569	0.210949	2.15857	6.17916
16D12458	1.5		0.00583443	5.74788	0.0844126	96.71	0.0170833	129.717	1.25491	2.09331	1.54656	2.52583	-0.139971	0.170185	-34.9001	42.434	-11.357	0.9353	6.39224	12.3668
16D12460	3.5		0.035216	1.26341	0.0228331	361.823	0.198822	11.8007	14.8351	0.19513	11.4285	0.348183	0.0652282	0.0185427	16.2637	4.62333	8.46709	11.0573	279.379	2021.71
16D12461	5	4	0.0334533	1.34079	0.217726	41.8753	1.05904	2.20644	87.5732	0.0744879	14.0132	0.281413	0.0435077	0.00316962	10.848	0.790295	27.1894	65.2723	172.953	144.849
16D12463	6	4	0.0051081	6.27743	0.0938892	86.4509	0.143299	16.3811	10.2104	0.268866	1.88002	2.10864	0.0332506	0.0201606	8.29056	5.02675	18.0582	7.61021	46.7617	80.8523
16D12464	7	4	0.00107177	29.3692	-0.0591634	141.986	0.134026	18.7326	9.58865	0.285308	0.697505	5.69709	0.0354601	0.0211448	8.84147	5.27213	48.7475	7.14691	-69.6907	197.903
16D12466	8.6	4	0.000717088	43.3821	-0.0771339	117.116	0.0498268	45.4095	5.38742	0.505498	0.3299	12.107	0.0169531	0.0373024	4.22701	9.3008	27.6854	4.01554	-30.0337	70.3493
16D12467	10	4	0.00139274	22.7565	-0.0123318	675.907	0.0547862	40.8873	4.62132	0.567006	0.558218	6.98683	0.0277033	0.0439993	6.90741	10.9706	22.9347	3.44449	-161.142	2178.35
16D12468	11.5		0.000932277	33.4559	0.0155888	546.194	0.0124761	186.076	0.411912	6.48547	0.147136	27.0999	-0.311937	0.490372	-77.7787	122.273	-87.3251	0.307009	11.3619	124.124
		S	0.179551	0.65776	0.342201	74.0949	1.67327	4.19054	134.166	0.0749842	59.3035	0.200495
Information on Analysis and Constants Used in Calculations									Results		40(a)/36(a)	± 2s	40(r)/39(k)	± 2s	Age	± 2s	MSWD	39Ar(k)	K/Ca	± 2s
															(ka)			(%,n)
Project = BO (15-40)				Age Equations = Min et al. (2000)					Age Plateau				0.0428395	0.00307919	10.6814	0.768866	0.992391	87.4895	17.5394	67.2931
Sample = 6-QXZ (CBS)				Negative Intensities = Allowed										0.0718774		0.0719818	0.410141	5
Material = Sanidine				Collector Calibrations = 36Ar					Full External Error							0.805792	2.41421	2σ Confidence Limit
Location = Changbaishan Volcano				Decay 40K = 5.530 ± 0.048 E-10 1/a					Analytical Error							0.767749	1	Error Magnification
Region = Northeast China				Decay 39Ar = 2.940 ± 0.016 E-07 1/h
Analyst = Dan Miggins				Decay 37Ar = 8.230 ± 0.012 E-04 1/h					Total Fusion Age				0.0429467	0.00550618	10.7081	1.37351		9	168.589	249.832
Irradiation = 16-OSU-02 (2B2-16)				Decay 36Cl = 2.257 ± 0.015 E-06 1/a										0.12821		0.128268
Position = X: 0 | Y: 0 | Z/H: 4.36 mm				Decay 40K(EC,β⁺) = 0.580 ± 0.009 E-10 1/a					Full External Error							1.39462
FCT-NM Age = 28.201 ± 0.023 Ma				Decay 40K(β⁻) = 4.950 ± 0.043 E-10 1/a					Analytical Error							1.37288
FCT-NM Reference = Kuiper et al (2008)				Atmospheric 40/36(a) = 295.50
FCT-NM 40Ar/39Ar Ratio = 113.99090 ± 0.22114				Atmospheric 38/36(a) = 0.1869					Normal Isochron		349.396	80.2952	0.0222571	0.030507	5.5495	7.6065	1.12369	87.4895
FCT-NM J-value = 0.00013788 ± 0.00000027				Production 39/37(ca) = 0.0006756 ± 0.0000089								0.229811		1.37066		1.37066	0.337874	5
Air Shot 40Ar/36Ar = 304.5890 ± 0.4081				Production 38/37(ca) = 0.0000718 ± 0.0000092					Full External Error							7.60753	2.63299	2σ Confidence Limit
Air Shot MDF = 0.99253031 ± 0.00066119 (LIN)				Production 36/37(ca) = 0.0002663 ± 0.0000004					Analytical Error							7.60647	1.06004	Error Magnification
Experiment Type = Incremental Heating				Production 40/39(k) = 0.003823 ± 0.000102												7		Number of Iterations
Extraction Method = Single Crystal Laser Heating				Production 38/39(k) = 0.012031 ± 0.000019												1.96046e-07		Convergence
Heating = 77 sec				Production 36/38(cl) = 262.80 ± 1.71
Isolation = 1.50 min				Scaling Ratio K/Ca = 0.430					Inverse Isochron		331.499	72.7589	0.0293142	0.0206043	7.30908	5.13745	0.850608	87.4895
Instrument = ARGUS-VI-D				Abundance Ratio 40K/K = 1.1700 ± 0.0100 E-04								0.219485		0.702876		0.702886	0.465998	5
Preferred Age = Plateau Age				Atomic Weight K = 39.0983 ± 0.0001 g					Full External Error							5.1401	2.63299	2σ Confidence Limit
Age Classification = Crystallization Age									Analytical Error							5.13737	1	Error Magnification
IGSN = Undefined																4		Number of Iterations
Rock Class = Undefined																0.015713		Convergence
Lithology = Undefined																0.348019		Spreading Factor
Lat-Lon = Undefined - Undefined
SCIH:Single Crystal Incremental Heating

## Sheet: Crystal 2
Table S1-3. Raw dating results of the Crystal 2 from the QXZC with the SCIH of 40Ar/39Ar.
Relative Abundances			36Ar [fA]	%1s	37Ar [fA]	%1s	38Ar [fA]	%1s	39Ar [fA]	%1s	40Ar [fA]	%1s	40(r)/39(k)	± 2s	Age	± 2s	40Ar(r)	39Ar(k)	K/Ca	± 2s
															(ka)		(%)	(%)
16D12117	0.5	4	0.634527	0.381607	-0.0644964	126.492	0.113283	20.6635	0.728808	2.92665	188.361	0.0186908	1.16695	1.96707	290.994	490.477	0.451543	0.34401	-4.85928	12.2965
16D12118	1.5	4	0.0139825	2.40976	-0.0476748	169.416	0.00319671	755.631	1.58831	1.41562	4.19114	0.727828	0.0311544	0.131372	7.7694	32.762	1.18068	0.749677	-14.3259	48.5425
16D12120	3.5	4	0.0175424	2.14196	-0.00955693	858.849	0.163529	14.8697	14.7595	0.170826	5.84105	0.522078	0.0406578	0.0156294	10.1394	3.89771	10.2736	6.96631	-664.081	11406.9
16D12123	6	4	0.00628232	5.24608	0.439964	17.5011	1.28755	1.77423	106.254	0.0834048	8.42145	0.360478	0.058291	0.00193673	14.5368	0.482987	73.5463	50.1508	103.848	36.3493
16D12124	7	4	0.00115877	27.4311	0.0463467	179.427	0.31967	7.77999	28.0639	0.111763	1.98818	1.54555	0.0549504	0.00706242	13.7037	1.76124	77.5646	13.2458	260.374	934.362
16D12126	8.6	4	0.00280777	11.76	0.115936	70.2793	0.44522	5.06891	36.2531	0.103291	2.76082	1.0535	0.0497031	0.00563273	12.3951	1.40471	65.2665	17.111	134.46	188.995
16D12127	10	4	0.000391745	80.4789	-0.021049	391.973	0.201686	11.3901	17.6605	0.143491	1.35578	2.28944	0.0662977	0.0111484	16.5335	2.7802	86.3597	8.33556	-360.778	2828.31
16D12128	11.5	4	-1.95756e-05	1646.09	-0.00495552	1641.91	0.0401724	59.8342	2.64769	0.840338	0.25143	12.1286	0.093264	0.0756978	23.2584	18.8776	98.2123	1.24968	-229.746	7544.43
16D12130	13.5	4	-4.39057e-05	694.677	0.104576	75.6745	0.0528967	47.2924	2.15402	1.04905	0.263925	11.3256	0.128902	0.0884025	32.1459	22.0458	105.2	1.01664	8.85669	13.4058
16D12131	15	4	0.000348845	87.3556	0.0312143	262.452	0.0120023	196.111	1.75957	1.24573	0.195093	16.3106	0.0498642	0.108812	12.4353	27.1358	44.9728	0.830488	24.2391	127.233
		S	0.676977	0.385922	0.590304	43.455	2.63921	2.85002	211.87	0.0557749	213.63	0.0458907
Information on Analysis and Constants Used in Calculations									Results		40(a)/36(a)	± 2s	40(r)/39(k)	± 2s	Age	± 2s	MSWD	39Ar(k)	K/Ca	± 2s
															(ka)			(%,n)
Project = BO (15-40)				Age Equations = Min et al. (2000)					Age Plateau Error Mean				0.0572864	0.00264868	14.2863	0.664571	2.32039	100	7.07548	17.0612
Sample = 6-QXZ (CBS)				Negative Intensities = Allowed										0.0462357		0.0465182	0.0131777	10
Material = Sanidine				Collector Calibrations = 36Ar					Full External Error							0.738696	1.94281	2σ Confidence Limit
Location = Changbaishan Volcano				Decay 40K = 5.530 ± 0.048 E-10 1/a					Analytical Error							0.660534	1.52328	Error Magnification
Region = Norhteast China				Decay 39Ar = 2.940 ± 0.016 E-07 1/h
Analyst = Dan Miggins				Decay 37Ar = 8.230 ± 0.012 E-04 1/h					Total Fusion Age				0.0605135	0.00734993	15.091	1.83457		10	154.334	134.132
Irradiation = 16-OSU-02 (2B2-16)				Decay 36Cl = 2.257 ± 0.015 E-06 1/a										0.121459		0.121567
Position = X: 0 | Y: 0 | Z/H: 4.36 mm				Decay 40K(EC,β⁺) = 0.580 ± 0.009 E-10 1/a					Full External Error							1.86593
FCT-NM Age = 28.201 ± 0.023 Ma				Decay 40K(β⁻) = 4.950 ± 0.043 E-10 1/a					Analytical Error							1.83294
FCT-NM Reference = Kuiper et al (2008)				Atmospheric 40/36(a) = 295.50
FCT-NM 40Ar/39Ar Ratio = 113.96895 ± 0.29176				Atmospheric 38/36(a) = 0.1869					Normal Isochron Error Chron		292.013	24.2849	0.130766	0.0544899	32.6106	13.5897	> 100	100
FCT-NM J-value = 0.00013791 ± 0.00000035				Production 39/37(ca) = 0.0006756 ± 0.0000089								0.0831637		0.416699		0.416726	6.89019e-205	10
Air Shot 40Ar/36Ar = 304.6140 ± 0.6823				Production 38/37(ca) = 0.0000718 ± 0.0000092					Full External Error							13.6096	2	2σ Confidence Limit
Air Shot MDF = 0.99251037 ± 0.00079189 (LIN)				Production 36/37(ca) = 0.0002663 ± 0.0000004					Analytical Error							13.5887	> 10	Error Magnification
Experiment Type = Incremental Heating				Production 40/39(k) = 0.003823 ± 0.000102												33		Number of Iterations
Extraction Method = Single Crystal Laser Heating				Production 38/39(k) = 0.012031 ± 0.000019												8.135e-07		Convergence
Heating = 77 sec				Production 36/38(cl) = 262.80 ± 1.71
Isolation = 1.50 min				Scaling Ratio K/Ca = 0.430					Inverse Isochron Error Chron		296.32	3.53768	0.0572645	0.00279382	14.2808	0.700555	2.55928	100
Instrument = ARGUS-VI-D				Abundance Ratio 40K/K = 1.1700 ± 0.0100 E-04								0.0119387		0.048788		0.0490557	0.00868324	10
Preferred Age = Plateau Age				Atomic Weight K = 39.0983 ± 0.0001 g					Full External Error							0.771177	2	2σ Confidence Limit
Age Classification = Crystallization Age									Analytical Error							0.696729	1.59978	Error Magnification
IGSN = Undefined																4		Number of Iterations
Rock Class = Undefined																0.0107205		Convergence
Lithology = Undefined																0.854196		Spreading Factor
Lat-Lon = Undefined - Undefined
SCIH:Single Crystal Incremental Heating

## Sheet: Crystal 3
Table S1-4. Raw dating results of the Crystal 3 from the QXZC with the SCIH of 40Ar/39Ar.
Relative Abundances			36Ar [fA]	%1s	37Ar [fA]	%1s	38Ar [fA]	%1s	39Ar [fA]	%1s	40Ar [fA]	%1s	40(r)/39(k)	± 2s	Age	± 2s	40Ar(r)	39Ar(k)	K/Ca	± 2s
															(ka)		(%)	(%)
16D12425	0.5	4	0.282949	0.410428	-0.0168949	491.343	0.0439831	51.0069	0.955417	2.85028	84.1945	0.0365143	0.605045	0.722177	150.853	180.05	0.686597	0.491519	-24.3171	238.964
16D12426	1.5	4	0.0221844	2.00749	0.0653457	123.736	0.0375544	62.7471	2.61522	1.02948	6.60135	0.42929	0.0157064	0.103068	3.91617	25.6985	0.622222	1.34538	17.2089	42.5888
16D12428	3.5	4	0.0661079	0.853161	0.0681542	117.272	0.309351	7.76075	23.906	0.132732	20.2906	0.144404	0.0280255	0.0141687	6.98776	3.53275	3.30191	12.2984	150.828	353.759
16D12429	5	4	0.1144	0.615041	0.309245	26.5941	0.990208	2.3503	80.1489	0.0762112	37.6524	0.0769852	0.0444819	0.00524535	11.0909	1.30785	9.46862	41.2324	111.445	59.276
16D12431	6	4	0.016465	2.53356	0.140064	58.3963	0.432863	5.59903	35.9236	0.105044	6.20072	0.459259	0.0336551	0.00705595	8.39142	1.75929	19.4979	18.4808	110.286	128.806
16D12432	7	4	0.0182166	2.25822	0.109166	79.8048	0.200755	11.6742	17.7167	0.165357	6.18694	0.467569	0.0420386	0.0141294	10.4817	3.52294	12.038	9.1143	69.785	111.384
16D12434	8.6	4	0.010454	3.78591	0.0320317	273.837	0.229897	10.0427	19.1291	0.158157	3.91998	0.724366	0.0397406	0.0126059	9.90875	3.1431	19.3931	9.84096	256.793	1406.39
16D12435	10	4	0.00684277	5.76713	-0.113107	77.4176	0.141774	16.6497	9.7649	0.303169	2.51521	1.09047	0.0458378	0.0245792	11.429	6.12843	17.7959	5.02358	-37.1237	57.481
16D12436	11.5	4	0.00365109	10.3647	-0.0235104	361.084	0.033733	72.0302	2.88967	0.968581	1.30567	2.12504	0.0740147	0.0798894	18.4544	19.9191	16.3807	1.48659	-52.8517	381.679
16D12438	13.5		0.000856008	43.1884	-0.0265289	302.751	0.0115233	207.085	0.568262	4.8425	0.210137	13.448	-0.082605	0.397842	-20.5965	99.1976	-22.3391	0.292351	-9.2111	55.7805
16D12439	15		0.00125149	29.6571	-0.00223384	3653.38	0.00585682	392.611	0.765309	3.65957	0.313202	9.12885	-0.0780245	0.296728	-19.4544	73.9858	-19.0653	0.393713	-147.317	10764.1
		S	0.543379	0.341003	0.541732	51.0691	2.4375	3.20212	194.383	0.0577542	169.391	0.0561276
Information on Analysis and Constants Used in Calculations									Results		40(a)/36(a)	± 2s	40(r)/39(k)	± 2s	Age	± 2s	MSWD	39Ar(k)	K/Ca	± 2s
															(ka)			(%,n)
Project = BO (15-40)				Age Equations = Min et al. (2000)					Age Plateau				0.0399756	0.00461566	9.96732	1.15149	1.58978	99.3139	32.6048	39.477
Sample = 6-QXZ (CBS)				Negative Intensities = Allowed										0.115462		0.115527	0.121918	9
Material = Sanidine				Collector Calibrations = 36Ar					Full External Error							1.17327	2	2σ Confidence Limit
Location = Changbaishan Volcano				Decay 40K = 5.530 ± 0.048 E-10 1/a					Analytical Error							1.15084	1.26087	Error Magnification
Region = Northeast China				Decay 39Ar = 2.940 ± 0.016 E-07 1/h
Analyst = Dan Miggins				Decay 37Ar = 8.230 ± 0.012 E-04 1/h					Total Fusion Age				0.0417893	0.00572344	10.4196	1.42762		11	154.291	157.591
Irradiation = 16-OSU-02 (2B2-16)				Decay 36Cl = 2.257 ± 0.015 E-06 1/a										0.136959		0.137014
Position = X: 0 | Y: 0 | Z/H: 4.36 mm				Decay 40K(EC,β⁺) = 0.580 ± 0.009 E-10 1/a					Full External Error							1.44687
FCT-NM Age = 28.201 ± 0.023 Ma				Decay 40K(β⁻) = 4.950 ± 0.043 E-10 1/a					Analytical Error							1.42705
FCT-NM Reference = Kuiper et al (2008)				Atmospheric 40/36(a) = 295.50
FCT-NM 40Ar/39Ar Ratio = 113.99090 ± 0.22114				Atmospheric 38/36(a) = 0.1869					Normal Isochron		297.219	2.74209	0.0377008	0.00547254	9.40015	1.36498	1.49674	99.3139
FCT-NM J-value = 0.00013788 ± 0.00000027				Production 39/37(ca) = 0.0006756 ± 0.0000089								0.00922581		0.145157		0.145209	0.163104	9
Air Shot 40Ar/36Ar = 304.5930 ± 0.4082				Production 38/37(ca) = 0.0000718 ± 0.0000092					Full External Error							1.38138	2.06904	2σ Confidence Limit
Air Shot MDF = 0.99252712 ± 0.00066118 (LIN)				Production 36/37(ca) = 0.0002663 ± 0.0000004					Analytical Error							1.36449	1.22342	Error Magnification
Experiment Type = Incremental Heating				Production 40/39(k) = 0.003823 ± 0.000102												5		Number of Iterations
Extraction Method = Single Crystal Laser Heating				Production 38/39(k) = 0.012031 ± 0.000019												1.71601e-07		Convergence
Heating = 77 sec				Production 36/38(cl) = 262.80 ± 1.71
Isolation = 1.50 min				Scaling Ratio K/Ca = 0.430					Inverse Isochron		297.222	2.73149	0.0379999	0.00537196	9.47471	1.33992	1.47759	99.3139
Instrument = ARGUS-VI-D				Abundance Ratio 40K/K = 1.1700 ± 0.0100 E-04								0.00919009		0.141368		0.141421	0.169947	9
Preferred Age = Plateau Age				Atomic Weight K = 39.0983 ± 0.0001 g					Full External Error							1.35689	2.06904	2σ Confidence Limit
Age Classification = Crystallization Age									Analytical Error							1.33942	1.21556	Error Magnification
IGSN = Undefined																3		Number of Iterations
Rock Class = Undefined																0.00747102		Convergence
Lithology = Undefined																0.224705		Spreading Factor
Lat-Lon = Undefined - Undefined
SCIH:Single Crystal Incremental Heating

## Sheet: Crystal 4
Table S1-5. Raw dating results of the Crystal 4 from the QXZC with the SCIH of 40Ar/39Ar.
Relative Abundances			36Ar [fA]	%1s	37Ar [fA]	%1s	38Ar [fA]	%1s	39Ar [fA]	%1s	40Ar [fA]	%1s	40(r)/39(k)	± 2s	Age	± 2s	40Ar(r)	39Ar(k)	K/Ca	± 2s
															(ka)		(%)	(%)
16D12441	0.5	4	0.10501	0.62567	0.0149684	553.107	0.00993695	235.736	0.401773	6.64023	31.2	0.101775	0.42134	0.981455	105.052	244.698	0.54256	0.384798	11.5416	127.683
16D12442	1.5	4	0.00673872	5.61511	0.0454817	188.546	0.00850227	265.087	1.45991	1.82836	2.13414	1.41455	0.0964756	0.158975	24.0547	39.6376	6.59952	1.39823	13.8022	52.0494
16D12444	3.5	4	0.0268095	1.61238	0.0639145	130.997	0.138732	16.6947	11.9344	0.234204	8.20278	0.378477	0.0201084	0.0220585	5.01373	5.49997	2.92559	11.4304	80.291	210.359
16D12445	5	4	0.0299149	1.43818	0.31003	27.5136	0.61574	3.80503	51.8805	0.086198	10.5222	0.294337	0.0290746	0.00505532	7.24933	1.26047	14.3354	49.6896	71.956	39.5955
16D12447	6	4	0.00224802	15.9786	0.175774	47.9286	0.228444	10.3543	18.8644	0.161934	1.406	2.19721	0.0362299	0.011744	9.03341	2.9282	48.6098	18.0677	46.148	44.2364
16D12448	7	4	0.0015433	23.1963	-0.0290847	277.523	0.0926754	26.3671	7.48482	0.366147	0.642357	4.63668	0.020772	0.0294164	5.17919	7.33456	24.2038	7.16878	-110.659	614.209
16D12450	8.6	4	0.00108854	33.0687	0.103143	78.077	0.023608	101.79	4.21156	0.621601	0.271693	11.24	-0.0137614	0.0526417	-3.43121	13.1255	-21.3314	4.03365	17.5575	27.4177
16D12451	10	4	0.0021898	16.5734	0.0343429	243.085	0.0162402	145.701	3.62833	0.726379	0.549429	5.40409	-0.0299931	0.0614475	-7.47838	15.3211	-19.8068	3.4751	45.4293	220.864
16D12452	11.5	4	0.000286563	122.999	0.0508104	153.314	0.0334742	72.8517	2.67765	0.996276	0.138883	22.2792	0.0179264	0.0812889	4.46969	20.2682	34.5615	2.56455	22.6602	69.4843
16D12454	13.5	4	0.000508218	69.9286	0.104403	77.9154	0.0284768	85.0701	1.48608	1.77081	0.102781	29.1016	-0.0299859	0.147223	-7.47659	36.7081	-43.3534	1.42326	6.12036	9.53987
16D12455	15	4	0.000789626	45.6085	-0.057466	144.095	0.0127644	191.285	0.379943	6.85073	0.0682183	44.7496	-0.449649	0.586986	-112.117	146.366	-250.458	0.363937	-2.84328	8.20331
		S	0.177127	0.766961	0.816318	33.5716	1.20859	6.52224	104.409	0.0926178	55.2385	0.18357
Information on Analysis and Constants Used in Calculations									Results		40(a)/36(a)	± 2s	40(r)/39(k)	± 2s	Age	± 2s	MSWD	39Ar(k)	K/Ca	± 2s
															(ka)			(%,n)
Project = BO (15-40)				Age Equations = Min et al. (2000)					Age Plateau				0.028877	0.00517999	7.20006	1.29185	1.35388	100	4.5081	8.4253
Sample = 6-QXZ (CBS)				Negative Intensities = Allowed										0.179381		0.179423	0.195086	11
Material = Sanidine				Collector Calibrations = 36Ar					Full External Error							1.30204	1.89443	2σ Confidence Limit
Location = Changbaishan Volcano				Decay 40K = 5.530 ± 0.048 E-10 1/a					Analytical Error							1.29155	1.16356	Error Magnification
Region = Northeast China				Decay 39Ar = 2.940 ± 0.016 E-07 1/h
Analyst = Dan Miggins				Decay 37Ar = 8.230 ± 0.012 E-04 1/h					Total Fusion Age				0.0245499	0.00794294	6.12117	1.9806		11	54.9979	36.9275
Irradiation = 16-OSU-02 (2B2-16)				Decay 36Cl = 2.257 ± 0.015 E-06 1/a										0.323542		0.323565
Position = X: 0 | Y: 0 | Z/H: 4.36 mm				Decay 40K(EC,β⁺) = 0.580 ± 0.009 E-10 1/a					Full External Error							1.98541
FCT-NM Age = 28.201 ± 0.023 Ma				Decay 40K(β⁻) = 4.950 ± 0.043 E-10 1/a					Analytical Error							1.98046
FCT-NM Reference = Kuiper et al (2008)				Atmospheric 40/36(a) = 295.50
FCT-NM 40Ar/39Ar Ratio = 113.99090 ± 0.22114				Atmospheric 38/36(a) = 0.1869					Normal Isochron Error Chron		297.192	7.74373	0.0240108	0.0110154	5.98676	2.74664	4.66303	100
FCT-NM J-value = 0.00013788 ± 0.00000027				Production 39/37(ca) = 0.0006756 ± 0.0000089								0.0260563		0.45877		0.458785	3.33219e-06	11
Air Shot 40Ar/36Ar = 304.5910 ± 0.4082				Production 38/37(ca) = 0.0000718 ± 0.0000092					Full External Error							2.74996	1.94281	2σ Confidence Limit
Air Shot MDF = 0.99252871 ± 0.00066119 (LIN)				Production 36/37(ca) = 0.0002663 ± 0.0000004					Analytical Error							2.74654	2.1594	Error Magnification
Experiment Type = Incremental Heating				Production 40/39(k) = 0.003823 ± 0.000102												7		Number of Iterations
Extraction Method = In Situ Laser Heating				Production 38/39(k) = 0.012031 ± 0.000019												4.19302e-08		Convergence
Heating = 77 sec				Production 36/38(cl) = 262.80 ± 1.71
Isolation = 1.50 min				Scaling Ratio K/Ca = 0.430					Inverse Isochron		296.487	3.99759	0.028466	0.00528088	7.0976	1.317	1.25373	100
Instrument = ARGUS-VI-D				Abundance Ratio 40K/K = 1.1700 ± 0.0100 E-04								0.0134832		0.185515		0.185555	0.25677	11
Preferred Age = Plateau Age				Atomic Weight K = 39.0983 ± 0.0001 g					Full External Error							1.32671	1.94281	2σ Confidence Limit
Age Classification = Crystallization Age									Analytical Error							1.31671	1.1197	Error Magnification
IGSN = Undefined																4		Number of Iterations
Rock Class = Undefined																0.0895015		Convergence
Lithology = Undefined																0.59212		Spreading Factor
Lat-Lon = Undefined - Undefined
SCIH:Single Crystal Incremental Heating

## Sheet: Crystal 5
Table S1-6. Raw dating results of the Crystal 5 from the QXZC with the SCIH of 40Ar/39Ar.
Relative Abundances			36Ar [fA]	%1s	37Ar [fA]	%1s	38Ar [fA]	%1s	39Ar [fA]	%1s	40Ar [fA]	%1s	40(r)/39(k)	± 2s	Age	± 2s	40Ar(r)	39Ar(k)	K/Ca	± 2s
															(ka)		(%)	(%)
16D12388	0.5		0.520529	0.348504	0.100059	79.4261	0.104401	22.8215	0.780636	3.23416	154.211	0.0198934	0.51157	1.37624	127.548	343.122	0.258941	0.348645	3.35448	5.33308
16D12389	1.5		0.0111599	3.3057	0.0196419	407.638	0.00877312	272.727	0.919853	2.78048	3.62054	0.645535	0.348764	0.243575	86.9574	60.7291	8.86077	0.410851	20.1371	164.177
16D12391	3.5		0.00863382	4.00422	0.0168636	489.678	0.0865862	27.106	8.27643	0.321774	3.07326	0.776211	0.0594042	0.0254033	14.8116	6.3339	15.9978	3.6967	211.038	2066.82
16D12392	5		0.00624465	5.44681	0.128914	60.3746	0.605958	3.98208	52.2637	0.0842436	7.96471	0.298363	0.113458	0.00396908	28.2891	0.989618	74.4504	23.3438	174.328	210.5
16D12394	6	4	0.000824464	39.0716	0.0950198	88.4239	1.01069	2.3486	86.047	0.0737182	4.65215	0.517441	0.0474978	0.00229742	11.8429	0.572827	87.8527	38.4333	389.395	688.636
16D12395	7	4	0.00043374	73.125	0.0180681	430.171	0.31117	7.36166	26.1195	0.118535	1.3291	1.81679	0.0422096	0.00742919	10.5244	1.85235	82.9506	11.6664	621.614	5348.01
16D12397	8.6	4	0.000523871	60.2791	0.0855402	95.3812	0.474086	4.63697	40.8629	0.0942098	1.93058	1.26864	0.0397988	0.0047373	9.92325	1.18117	84.2384	18.2516	205.413	391.85
16D12398	10	4	-1.50063e-06	21240.1	0.125656	66.7851	0.0824742	27.682	6.14303	0.41655	0.378013	6.17418	0.059435	0.0316707	14.8192	7.89658	96.5855	2.74378	21.0214	28.0788
16D12399	11.5	4	0.000284158	109.635	-0.060695	141.146	0.0205694	109.633	1.36771	1.87468	0.149941	15.8553	0.0410042	0.139391	10.2238	34.7551	37.4038	0.610913	-9.68997	27.3564
16D12401	13.5	4	0.000825105	39.1858	0.044812	178.413	0.0257747	95.1411	0.874615	2.87509	0.163837	13.9591	-0.0907463	0.225185	-22.6265	56.1474	-48.4417	0.390638	8.39221	29.9494
16D12402	15	4	0.000157037	201.342	0.190604	41.2063	-0.0133218	178.25	0.231455	11.4087	0.0824049	29.3953	0.216642	0.837671	54.0159	208.855	60.8155	0.103323	0.521868	0.446283
		S	0.549615	0.380322	0.764484	35.173	2.71717	2.86017	223.887	0.0510152	177.555	0.0457662
Information on Analysis and Constants Used in Calculations									Results		40(a)/36(a)	± 2s	40(r)/39(k)	± 2s	Age	± 2s	MSWD	39Ar(k)	K/Ca	± 2s
															(ka)			(%,n)
Project = BO (15-40)				Age Equations = Min et al. (2000)					Age Plateau				0.0458004	0.0028012	11.4197	0.69984	1.98684	72.2	0.526506	0.446117
Sample = 6-QXZ (CBS)				Negative Intensities = Allowed										0.061161		0.0612838	0.063753	7
Material = Sanidine				Collector Calibrations = 36Ar					Full External Error							0.745813	2.1547	2σ Confidence Limit
Location = Changbaishan Volcano				Decay 40K = 5.530 ± 0.048 E-10 1/a					Analytical Error							0.698436	1.40955	Error Magnification
Region = Northeast China				Decay 39Ar = 2.940 ± 0.016 E-07 1/h
Analyst = Dan Miggins				Decay 37Ar = 8.230 ± 0.012 E-04 1/h					Total Fusion Age				0.0640919	0.00556993	15.9803	1.39016		11	125.93	88.5866
Irradiation = 16-OSU-02 (2B2-16)				Decay 36Cl = 2.257 ± 0.015 E-06 1/a										0.0869055		0.0869916
Position = X: 0 | Y: 0 | Z/H: 4.36 mm				Decay 40K(EC,β⁺) = 0.580 ± 0.009 E-10 1/a					Full External Error							1.4362
FCT-NM Age = 28.201 ± 0.023 Ma				Decay 40K(β⁻) = 4.950 ± 0.043 E-10 1/a					Analytical Error							1.38877
FCT-NM Reference = Kuiper et al (2008)				Atmospheric 40/36(a) = 295.50
FCT-NM 40Ar/39Ar Ratio = 113.99090 ± 0.22114				Atmospheric 38/36(a) = 0.1869					Normal Isochron No Convergence		58.7279	212.045	0.0541889	0.00570791	13.5112	1.42414	3.0037	72.2
FCT-NM J-value = 0.00013788 ± 0.00000027				Production 39/37(ca) = 0.0006756 ± 0.0000089								3.61064		0.105334		0.105405	0.0102836	7
Air Shot 40Ar/36Ar = 304.5890 ± 0.4112				Production 38/37(ca) = 0.0000718 ± 0.0000092					Full External Error							1.45644	2.26491	2σ Confidence Limit
Air Shot MDF = 0.99253031 ± 0.00066239 (LIN)				Production 36/37(ca) = 0.0002663 ± 0.0000004					Analytical Error							1.42318	1.73312	Error Magnification
Experiment Type = Incremental Heating				Production 40/39(k) = 0.003823 ± 0.000102												100		Number of Iterations
Extraction Method = Single Crystal Laser Heating				Production 38/39(k) = 0.012031 ± 0.000019												5.1184e-06		Convergence
Heating = 77 sec				Production 36/38(cl) = 262.80 ± 1.71
Isolation = 1.50 min				Scaling Ratio K/Ca = 0.430					Inverse Isochron		1250.43	3694.95	0.0359203	0.0107658	8.9562	2.68452	1.25787	72.2
Instrument = ARGUS-VI-D				Abundance Ratio 40K/K = 1.1700 ± 0.0100 E-04								2.95495		0.299715		0.299739	0.279072	7
Preferred Age = Plateau Age				Atomic Weight K = 39.0983 ± 0.0001 g					Full External Error							2.69213	2.26491	2σ Confidence Limit
Age Classification = Crystallization Age									Analytical Error							2.6843	1.12155	Error Magnification
IGSN = Undefined																5		Number of Iterations
Rock Class = Undefined																0.0226872		Convergence
Lithology = Undefined																0.7253		Spreading Factor
Lat-Lon = Undefined - Undefined
SCIH:Single Crystal Incremental Heating

## Sheet: Crystal 6
Table S1-7. Raw dating results of the Crystal 6 from the QXZC with the SCIH of 40Ar/39Ar.
Relative Abundances			36Ar [fA]	%1s	37Ar [fA]	%1s	38Ar [fA]	%1s	39Ar [fA]	%1s	40Ar [fA]	%1s	40(r)/39(k)	± 2s	Age	± 2s	40Ar(r)	39Ar(k)	K/Ca	± 2s
															(ka)		(%)	(%)
16D12404	0.5		0.541162	0.362787	0.0055935	1456.98	0.101191	23.1874	0.913794	3.14524	162.266	0.0188116	2.57129	1.28183	641.003	319.494	1.44801	0.727221	70.2476	2046.99
16D12405	1.5		0.0182148	2.31083	0.0737973	108.651	0.0186132	121.948	1.87457	1.59006	5.21677	0.467711	-0.0891189	0.135432	-22.2207	33.7686	-3.20227	1.4918	10.9224	23.7372
16D12407	3.5		0.0391014	1.21234	0.0800364	105.575	0.182167	12.6745	13.7084	0.22506	12.7093	0.192348	0.080897	0.0207731	20.1704	5.17943	8.72561	10.9095	73.6487	155.51
16D12408	5		0.0364866	1.33455	0.186589	44.5891	0.831391	2.7116	66.3442	0.0805275	16.385	0.157629	0.0808667	0.00441804	20.1629	1.10156	32.7435	52.7986	152.892	136.347
16D12410	6	4	0.0683515	0.859757	0.184	42.5542	0.304179	7.40673	24.3574	0.136821	21.191	0.114816	0.0375451	0.0144088	9.36132	3.59261	4.31549	19.3842	56.9219	48.4456
16D12411	7	4	0.00534253	7.26463	0.0274912	296.509	0.0623331	37.7066	3.43865	0.854726	1.83299	1.31773	0.0709192	0.0682831	17.6826	17.0253	13.3042	2.73657	53.7849	318.955
16D12413	8.6	4	0.00449078	8.73735	0.0765015	113.271	0.0827244	28.164	6.03483	0.487118	1.669	1.43797	0.0538863	0.0393105	13.4357	9.80144	19.4842	4.80265	33.9203	76.8444
16D12414	10	4	0.00459005	8.54313	0.0398195	209.913	0.0524981	44.4982	4.20253	0.675649	1.59597	1.42848	0.0539448	0.0562964	13.4503	14.0366	14.2047	3.34447	45.3816	190.525
16D12415	11.5	4	0.00103802	36.4991	0.111812	72.8527	0.0347112	67.7238	2.77569	1.00808	0.580626	4.10399	0.0980357	0.0826327	24.4437	20.603	46.8648	2.20892	10.6743	15.5546
16D12417	13.5	4	0.00499054	7.64737	-0.00258302	3162.92	0.0414383	55.6694	1.79185	1.61001	1.41048	1.65165	-0.0394776	0.128743	-9.84321	32.1004	-5.01519	1.42601	-298.293	18869.6
16D12418	15	4	0.000814313	46.214	0.0411757	206.794	-0.00709423	354.828	0.213718	13.149	0.24467	9.99185	0.030247	1.06753	7.54164	266.172	2.64171	0.170061	2.23157	9.24816
		S	0.724583	0.330301	0.824232	33.2183	1.70415	4.53551	125.656	0.0856036	225.102	0.0365553
Information on Analysis and Constants Used in Calculations									Results		40(a)/36(a)	± 2s	40(r)/39(k)	± 2s	Age	± 2s	MSWD	39Ar(k)	K/Ca	± 2s
															(ka)			(%,n)
Project = BO (15-40)				Age Equations = Min et al. (2000)					Age Plateau				0.0419171	0.0126985	10.4514	3.16644	0.847914	34.0729	6.19675	7.94418
Sample = 6-QXZ (CBS)				Negative Intensities = Allowed										0.302944		0.302968	0.532643	7
Material = Sanidine				Collector Calibrations = 36Ar					Full External Error							3.17522	2.1547	2σ Confidence Limit
Location = Changbaishan Volcano				Decay 40K = 5.530 ± 0.048 E-10 1/a					Analytical Error							3.16618	1	Error Magnification
Region = Northeast China				Decay 39Ar = 2.940 ± 0.016 E-07 1/h
Analyst = Dan Miggins				Decay 37Ar = 8.230 ± 0.012 E-04 1/h					Total Fusion Age				0.0841562	0.0113393	20.983	2.82842		11	65.5539	43.5519
Irradiation = 16-OSU-02 (2B2-16)				Decay 36Cl = 2.257 ± 0.015 E-06 1/a										0.134741		0.134796
Position = X: 0 | Y: 0 | Z/H: 4.36 mm				Decay 40K(EC,β⁺) = 0.580 ± 0.009 E-10 1/a					Full External Error							2.86782
FCT-NM Age = 28.201 ± 0.023 Ma				Decay 40K(β⁻) = 4.950 ± 0.043 E-10 1/a					Analytical Error							2.82725
FCT-NM Reference = Kuiper et al (2008)				Atmospheric 40/36(a) = 295.50
FCT-NM 40Ar/39Ar Ratio = 113.99090 ± 0.22114				Atmospheric 38/36(a) = 0.1869					Normal Isochron		284.719	15.8693	0.0669506	0.0402579	16.6931	10.0379	0.545252	34.0729
FCT-NM J-value = 0.00013788 ± 0.00000027				Production 39/37(ca) = 0.0006756 ± 0.0000089								0.0557369		0.601307		0.601317	0.742099	7
Air Shot 40Ar/36Ar = 304.5870 ± 0.4112				Production 38/37(ca) = 0.0000718 ± 0.0000092					Full External Error							10.0449	2.26491	2σ Confidence Limit
Air Shot MDF = 0.99253190 ± 0.00066239 (LIN)				Production 36/37(ca) = 0.0002663 ± 0.0000004					Analytical Error							10.0376	1	Error Magnification
Experiment Type = Incremental Heating				Production 40/39(k) = 0.003823 ± 0.000102												11		Number of Iterations
Extraction Method = Single Crystal Laser Heating				Production 38/39(k) = 0.012031 ± 0.000019												2.81712e-07		Convergence
Heating = 77 sec				Production 36/38(cl) = 262.80 ± 1.71
Isolation = 1.50 min				Scaling Ratio K/Ca = 0.430					Inverse Isochron		283.039	15.404	0.0718626	0.0350546	17.9179	8.74057	0.539411	34.0729
Instrument = ARGUS-VI-D				Abundance Ratio 40K/K = 1.1700 ± 0.0100 E-04								0.0544236		0.4878		0.487814	0.746569	7
Preferred Age = Plateau Age				Atomic Weight K = 39.0983 ± 0.0001 g					Full External Error							8.74993	2.26491	2σ Confidence Limit
Age Classification = Crystallization Age									Analytical Error							8.7403	1	Error Magnification
IGSN = Undefined																4		Number of Iterations
Rock Class = Undefined																0.00126412		Convergence
Lithology = Undefined																0.286952		Spreading Factor
Lat-Lon = Undefined - Undefined
SCIH:Single Crystal Incremental Heating
